# Supplementary material for: A Hemodynamic Bridge from Echocardiography to Directly Measured Left Ventricular End-Diastolic Pressure: The Intermediate Role of Pulmonary Artery Diastolic Pressure in a Routine Catheterization Cohort
Source: Diagnostics (Basel). 2026 May 20;16(10):1559. doi: 10.3390/diagnostics16101559 (PMC13205698; doi:10.3390/diagnostics16101559)
Supplement: Supplementary file 1 [file diagnostics-16-01559-s001.zip]

Archive with 1 entries (1 files):
- diagnostics-4284419-supplementary.pdf
